# Supplementary material for: Insulin-like growth factor binding protein-3 (IGFBP-3): a biomarker of coronary artery disease induced myocardial ischaemia
Source: Eur Heart J Open. 2025 Mar 20;5(2):oeaf028. doi: 10.1093/ehjopen/oeaf028 (PMC11961406; doi:10.1093/ehjopen/oeaf028)
Supplement: oeaf028_Supplementary_Data [file oeaf028_supplementary_data.zip]

Archive with 2 entries (2 files):
- IGFBP3 paper 2024 Supplementary Methods R2 MARCH.docx
- IGFBP3 paper Supplementary Data R2 MARCH.docx
